# Supplementary material for: The role of dispersal for shaping phylogeographical structure of flightless beetles from the Andes
Source: PeerJ. 2019 Jul 2;7:e7226. doi: 10.7717/peerj.7226 (PMC6611450; doi:10.7717/peerj.7226)
Supplement: Supplemental Information 2 [file peerj-07-7226-s002.fasta]

>MK440236 SIMT212H11 [organism=Dercylus spp.] 
ggttctggaggattatctattggtcaagctggtgaatttgattactctgg
gtctcaagctattaaagcacttcacgaagaaaatattcaaaccgttctca
ttaatcctaatattgccactgttcagacatcgaaaggaatggctgataaa
gtttatttcttgccgttagttcctgaatacgtcgaacaagttattagagc
tgaaagaccaggtggagtactattaactttcggtggtcaaactggtttga
actgtggagtagatttacaacgagcaggaatttttgaaaagtatggagtt
agaattttgggaacacctattgatgccattattgataccgaagatcgtaa
aatattctccgaaagaatttcagctattggagaaaaggttgcacccagtt
gtgctgtttacagcgttcaagaagccattgacgctgctgaaaaattaggg
tatccagttatggcaagagctgcattttctcttgga
>MK440237 SIMT213H11 [organism=Dercylus spp.]
NNNNNNNNNNNNNNNNNNNNNNNNNNNNNNNNNNNNNNNNNNNNNNNNNN
NNNNNNNNNNNNNNNNNNNNNNNNNNNNNNNNNNNNNNNNNccgttctca
ttaatcctaatattgccactgttcagacatcgaaaggaatggctgataaa
gtttatttcttgccgttagttcctgaatacgtcgaacaagttattagagc
tgaaagaccaggtggagtactattaactttcggtggtcaaactggtttga
actgtggagtagatttacaacgagcaggaatttttgaaaagtatggagtt
agaattttgggaacacctattgatgccattattgataccgaagatcgtaa
aatattctccgaaagaatttcagctattggagaaaaggttgNNNNNNNNN
NNNNNNNNNNNNNNNNNNNNNNNNNNNNNNNNNNNNNNNNNNNNNNNNNN
NNNNNNNNNNNNNNNNNNNNNNNNNNNNNNNNNNNN
>MK440238 SIMT214H9 [organism=Dercylus spp.]
ggttctggaggattatctattggtcaagctggtgaatttgattactctgg
gtctcaagctattaaagcacttcacgaagaaaatattcaaaccgttctca
ttaatcctaatattgccactgttcagacatcgaaaggaatggctgataaa
gtttatttcttgccgttagttcctgaatacgtcgaacaagttattagagc
tgaaagaccaggtggagtactattaactttcggtggtcaaactggtttga
actgtggagtagatttacaacgagcaggaatttttgaaaagtatggagtt
agaattttgggaacacctattgatgccattattgataccgaagatcgtaa
aatattctccgaaagaatttcagctattggagaaaaggttgctcccagtt
gtgctgtttacagcgttcaagaagccattgacgctgctgaaaaattaggg
tatccagttatggccagagctgcattttctcttgga
>MK440250 SIMT216H12 [organism=Dercylus spp.
ggttctggaggattatctattggtcaagctggtgaatttgattactctgg
gtctcaagctattaaagcacttcacgaagaaaatattcaaaccgttctca
ttaatcccaatattgccactgttcagacatcgaaaggaatggctgataaa
gtttatttcttgccgttagttcctgaatacgtcgaacaagttattagagc
tgaaagaccaggtggagtactattaactttcggtggtcaaactNNNNNNN
NNNNNNNNNNNNNNNNNNNNNNNNNNNNNNNNNNNNNNNNNNNNNNNNNN
NNNNNNNNNNNNNNNNNNNNNNNNNNNNNNNNNNNNNNNNNNNNNNNNNN
NNNNNNNNNNNNNNNNNNNNNNNNNNNNNNNNNNNNNNNNNNNNNNNNNN
NNNNNNNNNNNNNNNNNNNNNNNNNNNNNNNNNNNNNNNNNNNNNNNNNN
NNNNNNNNNNNNNNNNNNNNNNNNNNNNNNNNNNNN
>MK440239 SIMT219H10 [organism=Dercylus spp.]
ggttctggaggattatctattggtcaagctggtgaatttgattactctgg
gtctcaagctattaaagcacttcacgaagaaaatattcaaaccgttctca
ttaatcctaatattgccactgttcagacatcgaaaggaatggctgataaa
gtttatttcttgccgttagttcctgaatacgtcgaacaagttattagagc
tgaaagaccaggtggagtactattaactttcggtggtcaaactggtttga
actgtggagtagatttacaacgagcaggaatttttgaaaagtatggagtt
agaattttgggaacacctattgatgccattattgataccgaagatcgtaa
aatattctccgaaagaatttcagctattggagaaaaggttgcacccagtt
gtgctgtttacagcgttcaagaagccattgacgctgctgaaaaattaggg
tatccagttatggccagagctgcattttctcttgga
>MK440240 SIMT220H8 [organism=Dercylus spp.]
NNNNNNNNNNNNNNNNNNattggtcaagctggtgaatttgattactctgg
gtctcaagctattaaagcacttcacgaagaaaatattcaaaccgttctca
ttaatcctaatattgccactgttcagacatcgaaaggaatggctgataaa
gtttatttcttgccgttagttcctgaatacgtcgaacaagttattagagc
tgaaagaccaggtggagtactattaactttcggtggtcaaactggtttga
actgtggagtagatttacaacgagcaggaatttttgaaaagtatggcgtt
agaattttgggaacacctattgatgccattattgataccgaagatcgtaa
aatattctccgaaagaatttcagctattggagaaaaggttgctcccagtt
gtgctgtttacagcgttcaagaagccattgacgctgctgaaaaattaggg
tatccagttatggccagagctgcattttctcttgga
>MK440241 SIMT230H3 [organism=Dercylus orbiculatus]
ggttctggaggattatctattggtcaagctggtgaatttgattattctgg
gtctcaagctattaaagcacttcacgaagaaaatattcaaaccgttctca
ttaatcctaatattgccactgttcagacatcgaaaggaatggctgataaa
gtttatttcttgccgttggttcctgaatacgtcgaacaagttattagagc
tgaaagaccaggtggagtattattaactttcggtggtcaaactggtttga
actgcggagtagatttacaacgagcaggaatttttgaaaagtatggagtt
agaattttgggaacacctattgatgctataattgataccgaagatcgtaa
aatattctccgaaagaatttcagctattggagaaaaggttgcacctagtt
gtgctgtttacagcgttcaagaagccattgacgctgctgaaaaattaggg
tatccagttatggccagagctgcattttctcttgga
>MK440242 SIMT237H1 [organism=Dercylus orbiculatus]
ggttctggaggattatctattggtcaagctggtgaatttgattattctgg
gtctcaagctattaaagcacttcacgaagaaaatattcaaaccgttctca
ttaatcctaatattgccactgttcagacatcgaaaggaatggctgataaa
gtttatttcttgccgttggttcctgaatacgtcgaacaagttattagagc
tgaaagaccaggtggagtattattaactttcggtggtcaaactggtttga
actgcggagtagatttacaacgagcaggaatttttgaaaagtatggcgtt
agaattttgggaacacctattgatgctataattgataccgaagatcgtaa
aatattctccgaaagaatttcagctattggagaaaaggttgcacctagtt
gtgctgtttacagcgttcaagaagccattgacgctgctgaaaaattaggg
tatccagttatggccagagctgcattttctcttgga
>MK440243 SIMT242H2 [organism=Dercylus orbiculatus]
ggttctggaggattatctattggtcaagctggtgaatttgattattctgg
gtctcaagctattaaagcacttcacgaagaaaatattcaaaccgttctca
ttaatcctaatattgccactgttcagacatcgaaaggaatggctgataaa
gtttatttcttgccgttggttcctgaatacgtcgaacaagttattagagc
tgaaagaccaggtggagtactattaactttcggtggtcaaactggtttga
actgcggagtagatttacaacgagcaggaatttttgaaaagtatggcgtt
agaattttgggaacacctattgatgctataattgataccgaagatcgtaa
aatattctccgaaagaatttcagctattggagaaaaggttgcacctagtt
gtgctgtttacagcgttcaagaagccattgacgctgctgaaaaattaggg
tatccagttatggccagagctgcattttctcttgga
>MK440244 SIMT258H4 [organism=Dercylus orbiculatus]
NNNNNNNNNNNNNNNNNNNNNNNNNNNNNNNNNNNNNNNNNNNNNNNNNN
NNNNNNNNNNNNNNNNNNNNNNNNNNNNNNNNNNNNNNNNNNNNNNNNNN
NNNNNNNNNNNNNNNNNNNNNNNNNNNNNNNNNNNNgaatggctgataaa
gtttatttcttgccgttggttcctgaatacgtcgaacaagttattagagc
tgaaagaccaggtggagtattattaactttcggtggtcaaactggtttga
actgcggagtagatttacaacgagcaggaatttttgaaaagtatggcgtt
agaattttgggaacacctattgatgctataattgataccgaagatcgtaa
aatattctccgaaagaatttcagctattggagaaaaggttgcacctagtt
gtgctgtttacagcgttccagaagccattgNNNNNNNNNNNNNNNNNNNN
NNNNNNNNNNNNNNNNNNNNNNNNNNNNNNNNNNNN
>MK440245 SIMT259H7 [organism=Dercylus cordicollis]
ggttctggaggattatctattggtcaagctggtgaatttgattactctgg
gtctcaagctattaaagcacttcacgaagaaaatattcaaaccgttctca
ttaatcctaatattgccactgttcagacatcgaaaggaatggctgataaa
gtttatttcttgccgttagttcctgaatacgtcgaacaagttattagagc
tgaaagaccaggtggagtactattaactttcggtggtcaaactggtttga
actgtggagtagatttacaacgagcaggaatttttgaaaagtatggcgtt
agaattttgggaacacctattgatgccattattgataccgaagatcgtaa
aatattctccgaaagaatttcagctattggagaaaaggttgcacccagtt
gtgctgtttacagcgttcaagaagccattgacgctgctgaaaaattaggg
tatccagttatggccagagctgcattttctcttgga
>MK440246 SIMT261H6 [organism=Dercylus cordicollis]
NNNNNNNNNNNNNNNNNNNNNNNNNNNNNNNgtgaatttgattactctgg
gtctcaagctattaaagcacttcacgaagaaaatattcaaaccgttctca
ttaatcctaatattgccactgttcagacatcgaaaggaatggctgataaa
gtttatttcttgccgttagttcctgaatacgtcgaacaagttattagagc
tgaaagaccaggtggagtactattaactttcggtggtcaaactggtttga
actgtggagtagatttacaacgagcaggaatttttgaaaagtatggcgtt
agaattttgggaacacctattgatgctattattgataccgaagatcgtaa
aatattctccgaaNNNNNNNNNNNNNNNNNNNNNNNNNNNNNNNNNNNNN
NNNNNNNNNNNNNNNNNNNNNNNNNNNNNNNNNNNNNNNNNNNNNNNNNN
NNNNNNNNNNNNNNNNNNNNNNNNNNNNNNNNNNNN
>MK440247 SIMT313H5 [organism=Dercylus cordicollis]
NNNNNNNNNNNNNNNNNNNNNNNNNNNNNNNNtgaatttgattactctgg
gtctcaagctattaaagcacttcacgaagaaaatattcaaaccgttctca
ttaatcctaatattgccactgttcagacatcgaaaggaatggctgataaa
gtttatttcttgccgttagttcctgaatacgtcgaacaagttattagagc
tgaaagaccaggtggagtactattaactttcggtggtcaaactggtttga
actgtggagtagatttacaacgagcaggaatttttgaaaagtatggcgtt
agaattttgggaacacctattgatgctataattgataccgaagatcgtaa
aatattctccgaaagaatttcagctattggagaaaaggttgcacccagtt
gtgctgtttacagcgttcaagaagccattgacgctgctgaaaaattaggg
tatccagttatggccagagctgcattttctcttgga
>MK440248 SIMT337H11 [organism=Dercylus praepilatus]
ggttctggaggattatctattggtcaagctggtgaatttgattactctgg
gtctcaagctattaaagcacttcacgaagaaaatattcaaaccgttctca
ttaatcctaatattgccactgttcagacatcgaaaggaatggctgataaa
gtttatttcttgccgttagttcctgaatacgtcgaacaagttattagagc
tgaaagaccaggtggagtactattaactttcggtggtcaaactggtttga
actgtggagtagatttacaacgagcaggaatttttgaaaagtatNNNNNN
NNNNNNNNNNNNNNNNNNNNNNNNNNNNNNNNNNNNNNNNNNNNNNNNNN
NNNNNNNNNNNNNNNNNNNNNNNNNNNNNNNNNNNNNNNNNNNNNNNNNN
NNNNNNNNNNNNNNNNNNNNNNNNNNNNNNNNNNNNNNNNNNNNNNNNNN
NNNNNNNNNNNNNNNNNNNNNNNNNNNNNNNNNNNN
>MK440249 SIMT338H8 [organism=Dercylus praepilatus]
ggttctggaggattatctattggtcaagctggtgaatttgattactctgg
gtctcaagctattaaagcacttcacgaagaaaatattcaaaccgttctca
ttaatcctaatattgccactgttcagacatcgaaaggaatggctgataaa
gtttatttcttgccgttagttcctgaatacgtcgaacaagttattagagc
tgaaagaccaggtggagtactattaactttcggtggtcaaactggtttga
actgtggagtagatttacaacgagcaggaatttttgaaaagtatggcgtt
agaattttNNNNNNNNNNNNNNNNNNNNNNNNNNNNNNNNNNNNNNNNNN
NNNNNNNNNNNNNNNNNNNNNNNNNNNNNNNNNNNNNNNNNNNNNNNNNN
NNNNNNNNNNNNNNNNNNNNNNNNNNNNNNNNNNNNNNNNNNNNNNNNNN
NNNNNNNNNNNNNNNNNNNNNNNNNNNNNNNNNNNN

>MK440251 SIMT234H13 [organism=Dercylus praepilatus]
ggttctggaggattatctattggtcaagctggtgaatttgattactctgg
gtctcaagctattaaagcacttcacgaagaaaatattcaaaccgttctca
ttaatcctaatattgccactgttcagacatcgaaaggaatggctgataaa
gtttatttcttgccgttagttcctgaatacgtcgaacaagttattagagc
tgaaagaccaggtggagtactattaactttcggtggtcaaactggtttga
actgtggagtagatttacaacgagcaggaatttttgaaaagtatggcgtt
agaattttgggaacacctattgatgccattattgataccgaagatcgtaa
aatattctctgaaagaatttcagctattggagaaaaggttgcacccagtt
gtgctgtttacagcgttcaagaagccattgacgctgctgaaaaattaggg
tatccagttatggccagagctgcattttctcttgga
>MK440252 SIMT265H5 [organism=Dercylus spp.]
NNNNNNNNNNNNNNNNNNNNNNNNNNNNNNNNNNNNNNNNNNNNNNNNNN
NNNNNNNNNNNNNNNNNNNNNNNNNNNNNNNNNNNNNNNNNNNNNNNNNN
NNNNNNNtaatattgccactgttcagacatcgaaaggaatggctgataaa
gtttatttcttgccgttagttcctgaatacgtcgaacaagttattagagc
tgaaagaccaggtggagtactattaactttcggtggtcaaactggtttga
actgtggagtagatttacaacgagcaggaatttttgaaaagtatggcgtt
agaattttgggaacacctattgatgctataattgataccgaagatcgtaa
aatattctccgaaagaatttcagctattggagaaaaggttgcacccagtt
gtgctgtttacagcgttcaagaagccattgNNNNNNNNNNNNNNNNNNNN
NNNNNNNNNNNNNNNNNNNNNNNNNNNNNNNNNNNN
>MK440260 SIMT194H2 [organism=Dyscolus alpinus]
gttaaaaaattctctgcatcaaactcagttgacatttctgaaataataaa
tcaaaaattattatacgttccaaaagttccttacgatttaagtattccaa
aaaaaRttttgattattggttctggaggactgtccattggccaggctgga
gaatttgattactctggatcacaagctattaaagcacttcaagaagaaaa
tatacaaacagttttaataaatcctaatattgccactgttcagacatcaa
aaggaatggctgataaagtttacttcttaccattaattcctgaatatgtt
gaacaagttatcagagctgaaagaccaggaggagttcttttaactttcgg
tggacaaactggtttgaactgtggtgtagaattaaatcgaacaggaattt
ttgaaaaatacggagtgaggatattgggaactcctattgaagccattata
gataccgaagatcgaaaaatattttctgaaagaattgcggttattggcga
aaaagtggctccaagttgtgcagtttacagtgttccagaagctattgaag
ctgctgaaaaattaggatatccggttatggccagagctgcattttcactt
ggtggattaggttcaggttttgctgataacaaagaagaattaaggacttt
atctcttcaagctttagcacattccagtcaacttattattgataaatctt
tgaaaggatggaaagaagttgaatatgaagtagttag
>MK440261 SIMT196H1 [organism=Dyscolus alpinus]
gttaaaaaattctctgcatcaaactcagttgacatttctgaaatgataaa
tcaaaaattattatacgttccaaaagttccttacgatttaagcattccaa
aaaaagttttgattattggttctggaggattgtccattggccaggctgga
gaatttgattactctggatcacaagctattaaagcacttcaagaagaaaa
tattcaaacagttttaataaatcctaatattgccactgttcagacatcaa
aaggaatggctgataaagtttacttcttaccattaattcctgaatatgtt
gaacaagttatcagagctgaaagaccaggaggagttcttttaactttcgg
tggacaaactggtttgaactgtggtgtagaattaaatcgaacaggaattt
ttgaaaaatacggagtgaggatattgggaactcctattgaagccattata
gataccgaagatcgaaaaatattttctgaaagaattgcggttattggcga
aaaagtggctccaagttgtgcagtttacagtgttccagaagctattgaag
NNNNNNNNNNNNNNNNNNNNNNNNNNNNNNNNNNNNNNNNNNNNNNNNNN
NNNNNNNNNNNNNNNNNNNNNNNNNNNNNNNNNNNNNNNNNNNNNNNNNN
NNNNNNNNNNNNNNNNNNNNNNNNNNNNNNNNNNNNNNNNNNNNNNNNNN
NNNNNNNNNNNNNNNNNNNNNNNNNNNNNNNNNNNNN
>MK440262 SIMT205H4 [organism=Dyscolus alpinus]
NNNNNNNNNNNNNNNgcatcaaactcagttgacatttctgaaatgataaa
tcaaaaattattatacgttccaaaagttccttacgatttaagcattccaa
aaaaagttttgattattggttctggaggactgtccattggccaggctgga
gaatttgattactctggatcacaagctattaaagcacttcaagaagaaaa
tattcaaacagttttaataaatcctaatattgccactgttcagacatcaa
aaggaatggctgataaagtttacttcttaccattaattcctgaatatgtt
gaacaagttatcagagctgaaagaccaggaggagttcttttaactttcgg
tggacaaactggtttgaactgtggtgtagaattaaatcgaacaggaattt
ttgaaaaatacggagtgaggatattgggaactcctattgaagccattata
gataccgaagatcgaaaaatattttctgaaagaattgcggttattggcga
aaaagtggctccaagttgtgcagtttacagtgttccagaagctattgaag
ctgctgaaaaattaggatatccggttatggccagagctgcattttcactt
ggtggattaggttctggttttgctgataacaaagaagaattaaggacttt
atctcttcaagctttagcacattccagtcaacttattattgataaatctt
tgaaaggatggaaagaagttgaatatgaagtagttag
>MK440263 SIMT206H3 [organism=Dyscolus alpinus]
NNNNNNNNNNNctctgcatcaaactcagttgacatttctgaaatgataaa
tcaaaaattattatacgttccaaaagttccttacgatttaagcattccaa
aaaaagttttgattattggttctggaggattgtccattggccaggctgga
gaatttgattactctggatcacaagctattaaagcacttcaagaagaaaa
tattcaaacagttttaataaatcctaatattgccactgttcagacatcaa
aaggaatggctgataaagtttacttcttaccattaattcctgaatatgtt
gaacaagttatcagagctgaaagaccaggaggagttcttttaactttcgg
tggacaaactggtttgaactgtggtgtagaattaaatcgaacaggaattt
ttgaaaaatacggagtgaggatattgggaactcctattgaagccattata
gacaccgaagatcgaaaaatattttctgaaagaattgcggttattggcga
aaaagtggctccaagttgtgcagtttacagtgttccagaagctattgaag
ctgctgaaaaattaggatatccggttatggccagagctgcattttcactt
ggtggattaggttctggttttgctgataacaaagaagaattaaggacttt
atctcttcaagctttagcacattccagtcaacttattattgataaatctt
tgaaaggatggaaagaagttgaatatgaagtNNNNNN
>MK440264 SIMT208H5 [organism=Dyscolus spp.]
NNNNNNNNNNNNNNNNNNNNNNNNNNNNNNNNNNNNNNNNNNNNNNNNNN
NNNaaaattattatacgttccaaaagttccttacgatttaagcattccaa
aaaaagttttgattattggttctggaggattgtccattggtcaggctgga
gaatttgattactctggatcacaagctattaaagcacttcaagaagaaaa
tattcaaatagttttaataaatcctaatattgccactgttcagacatcaa
aaggaatggctgataaagtttacttcttaccattaattcctgaatatgtt
gaacaagttatcagagctgaaagaccaggcggagttcttttaactttcgg
ggggcaaactggtttgaactgtggtgtagaattaaaccgagcaggaattt
ttgaaaaatacggagtgaggatattgggaactcctattgaagccattata
gataccgaagatcgaaaaatattctctgaaagaattgcggttattggtga
aaaagtggcgccaagttgtgcagtttacagtgtcccagaagctattgaag
ctgctgaaaaattaggatatccggttatggccagagctgcattttcactt
ggtggattaggttctggttttgctgataacaaagaagaattaaggacttt
atctcttcaagctttagcacattccagtcaacttattattgataagtctt
tgaaaggatggaaagaaNNNNNNNNNNNNNNNNNNNN
>MK457694 SIMT334 [organism=Amara apicaria]
AAAGTTCCTTACGATCTAAGCATTCCNAAAAAAGTTCTTATTATTGGTTC
AGGTGGATTATCCATTGGACAAGCTGGAGAATTCGATTACTCAGGTTCTC
AAGCCATTAAAGCACTTCAAGAAGAAAATATTCAAACTGTATTAATAAAT
CCTAACATCGCCACCGTGCAAACATCAAAAGGATTGGCTGATAAAGTCTA
TTTCTTACCTTTAGTTCCCGATTATGTTGAACAAGTTATCCGAGCTGAAA
GACCCGGTGGAGTGCTTTTGACTTTCGGTGGACAAACTGGTTTGAATTGN
GGAGTAGAGTTACAGCGCGCAGGTGTATTCGAAAAATACGGAGTACGGAT
TTTGGGAACTCCTATTGAAGCCATAATAGACACTGAAGATCGAAAAATAT
TCTCTGAAAGAATTTCTGAAATTGGTGAAAAAGTTGCACCTAGTTGTGCT
GTTTACAGTGTGCAAGAAGCGCTTGATGCTGCTGAAAAGTTGGGATATCC
TGTCATGGCCAGAGCTGCATTTTCTCTTGGAGGATTAGGTTCAGGTTTTG
CCGATAATAAAGAAGAATTAAAAACTTTAGCTCTTCAGGCGTTGGCTCAC
TCCAGTCAACTAATTATCGATAAATCTTTGAAAGGTTGGN
>MK457695 SIMT323 [organism=Agonum_aeruginosum]
NNNNNNNNNNNNNNNNNNNNNNNNNNNNNNNNNNNNNNNNNNNNNNNNNN
NNNNNNNNNNNNNNNNNNNNNNNNNNNNNNNNNNNNNNNNNNNNNNNNNN
AAGCAATTAAAGCACTTCAAGAAGAAAATATTCAAACCGTTTTAATAAAT
CCTAATATTGCTACCGTTCAAACATCGAAAGGATTGGCTGATAAAGTTTA
TTTTCTACCTTTAATTCCTGAATATGTTGAGCAAGTTATAAGAGCTGAAA
GGCCAGGTGGTGTTCTTTTAACTTTCGGTGGGCAGACCGGTTTGAACTGT
GGTGTAGAATTACAACGAGCAGGAATTTTTCAAAAATATGGNGTAAGGAT
ATTGGGAACTCCTATTGAGGCCATTATAGATACTGAAGATAGAAAAATAT
TTTCTGAAAGAATTGCAGTTATTGGAGAAAAAGTTGCTCCTAGTTGCGCT
GTTTACAGCGTTCCAGAAGCTCTTGATGCTGCAGAAAAATTAGGATATCC
AGTTATGGCCAGNNNNNNNNNNNNNNNNNNNNNNNNNNNNNNNNNNNNNN
NNNNNNNNNNNNNNNNNNNNNNNNNNNNNNNNNNNNNNNNNNNNNNNNNN
NNNNNNNNNNNNNNNNNNNNNNNNNNNNNNNNNNNNNNNN
>MK457696 SIMT322 [organism=Agonum extensicolle]
AAAGTTCCTTATGATTTGAGCATTCCAAAAAAAGTTTTGATTATTGGTTC
TGGAGGATTATCCATTGGTCAAGCTGGAGAATTTGATTATTCTGGATCAC
AAGCAATTAAAGCACTTCAAGAAGAAAATATTCAAACCGTTTTAATAAAC
CCTAATATTGCCACCGTCCAAACATCGAAAGGAATGGCTGATAAAGTTTA
CTTCCTACCTTTAATTCCAGAATACGTTGAGCAAGTTATAAGAGCTGAAA
GGCCAGGTGGTGTTCTTTTAACTTTCGGTGGCCAAACTGGTTTGAATTGT
GGTGTAGAATTACAACGAGCAGGAATTTTCCAAAAATATGGAGTAAGAAT
ATTGGGAACTCCTATTGAAGCCATTATAGATACTGAGGATAGAAAAATAT
TTTCTGAAAGAATTGCAGTTATTGGTGAAAAAGTTGCTCCTAGTTGCGCT
GTTTACAGTGTTCAAGAAGCTCTTGATGCTGCTGAAAAATTAGGATATCC
GGTTATGGCCAGAGCTGCATTTTCACTTGGAGGATTAGGGTCCGGTTTTG
CTGACAATAAAGAAGAATTAAAGACTTTAGNNNNNNNNNNNNNNNNNNNN
NNNNNNNNNNNNNNNNNNNNNNNNNNNNNNNNNNNNNNNN
>MK457697 SIMT326 [organism=Incagonum aeneum]
NNNNNNNNNNNNNNNNNNNNNNNNNNNNNNNNNNNNNNNNNNNNNNNNNN
NNNNNNNNNNTCTATTGGTCAGGCAGGAGAATTTGATTACTCCGGGTCGC
AAGCTATCAAAGCGCTTCAAGAAGAAAACATTCAAATTGTTTTAATAAAC
CCTAATATTGCTACCGTTCAAACATCGAAGGGAATGGCTGATAAAGTTTA
CTTCTTACCTTTAGTTCCTGAATATGTCGAGCAAGTTATCAGAGCCGAAA
GACCTGGTGGAGTTCTTTTAACCTTCGGTGGTCAGACGGGATTAAACTGT
GGTGTGGAATTGGAACGCGCAGGAATTTTTGAAAAATATGGAGTTAGAAT
ATTGGGAACTCCCATTGATGCCATTATAGACACTGAAGATAGAAAAATAT
TTTCTGAAAGAATTGCAGCTATTGGTGAAAAAGTTGCTCCTAGTTGCGCT
GTTTATAGTGTTCCGGAAGCTATTGATGCTGCTGAAAAATTAGGATATCC
GGTTATGGCTAGAGCTGCATTTTCACTTGGAGGANNNNNNNNNNNNNNNN
NNNNNNNNNNNNNNNNNNNNNNNNNNNNNNNNNNNNNNNNNNNNNNNNNN
NNNNNNNNNNNNNNNNNNNNNNNNNNNNNNNNNNNNNNNN
>KR604910.1 Platynus decentis voucher EMEC:EMEC210921 rudimentary CAD gene, partial cds
CAAGATTTAGAATGTCTATTTGATGTATTCATCGATGCTGTTAAAAAATTCTCGACATCAAATTCAGTTG
ACATCCGCGAAATGATTAATCAAAAACTATTATACGTTCCAAAAGTTCCATACGATTTAAGCATTCCAAA
GAAAGTTTTAATTATTGGCTCCGGAGGATTATCCATTGGTCAAGCTGGAGAATTCGATTACTCTGGATCA
CAAGCTATTAAAGCACTTCGAGAAGAAAATATTCAAACCGTTTTAATAAACCCTAATATTGCAACCGTTC
AAACATCAAAAGGAATGGCTGATAAAGTTTACTTTTTACCTTTAGTTCCTGAGTATGTTGAACAAGTTAT
CAGAGCTGAAAGACCAGGTGGCGTTCTTTTAACTTTTGGTGGWCAAACTGGATTGAATTGTGGTGTAGAA
TTACAACGCGCAGGAGTTTTCGAAAAATATGGAGTCAGAATATTGGGAACTCCTATTGAAGCAATTATAG
ATACTGAAGACCGAAAAATATTCTCCGAAAGAATTGCAGTTATTGGCGAAAAAGTTGCRCCGAGTTGTGC
KGTTTACAGCGTTCAAGAAGCTATCGATGCTGCTGAAAAATTAGGRTATCCAGTTATGGCYAGAGCRGCA
TTTTCACTTGGAGGTTTAGGTTCTGGTTTTGCTGATAATAAAGAAGAATTAAAAACTTTAGCTCTTCAAG
CTTTGGCACATTCCAATCAACTTATC
