# Supplementary material for: The role of dispersal for shaping phylogeographical structure of flightless beetles from the Andes
Source: PeerJ. 2019 Jul 2;7:e7226. doi: 10.7717/peerj.7226 (PMC6611450; doi:10.7717/peerj.7226)
Supplement: Supplemental Information 3 [file peerj-07-7226-s003.fasta]

>MK440220 SIMT212H1 [organism=Dercylus spp.]
TCATTAGGAATAATTTATGCTATATTAGCTATTGGTTTATTAGGGTTTGT
TGTTTGAGCTCATCATATATTTACAGTAGGAATAGACGTTGATACTCGAG
CTTATTTTACTTCAGCAACAATGATTATTGCTGTTCCAACAGGAATTAAA
ATTTTTTCATGGTTAGCTACACTCCATGGAGCTCAATTGTCATATAGACC
ATCATTAATATGAGCTTTGGGATTTGTCTTCTTATTTACTGTTGGGGGAT
TAACAGGAGTTGTGTTAGCTAATTCATCACTTGATATTATTTTACATGAC
ACTTACTATGTAGTTGCTCATTTTCATTATGTTTTATCAATAGGGGCAGT
ATTTGCAATTATAGCAGGTTTTATTCAATGATTTCCACTATTTACTGGAT
TAACTCTAAATAATAACTTATTAAAAATTCAATTTATTGTAATATTTGTT
GGAGTAAATTTAACTTTTTTTCCTCAACATTTTCTAGGTTTAAGAGGTAT
ACCACGTCGATATTCAGATTACCCTGACGCTTATACTTCATGAAATATTG
TATCTTCTATTGGATCAACAATTTCATTTATTGGGGTATTATTTCTTATT
TATATTATCTGAGAAAGATTTATTTCACAACGCCTAGTAATTTTTTCTAA
TCAAATACCAACTTCTATTGAATGATTCCAAAANNNNNNNNNNNNNNNNN
NN
>MK440221 SIMT213H2 [organism=Dercylus spp.]
TCATTAGGAATAATTTATGCTATATTAGCTATTGGTTTATTAGGGTTTGT
TGTTTGAGCTCATCATATATTTACAGTAGGAATAGACGTTGATACTCGAG
CTTATTTTACTTCAGCAACAATGATTATTGCTGTTCCAACAGGAATTAAA
ATTTTTTCATGGTTAGCTACACTCCATGGAACTCAATTGTCATATAGACC
ATCATTAATATGAGCTTTGGGATTTGTCTTCTTATTTACTGTTGGGGGAT
TAACAGGAGTTGTGTTAGCTAATTCATCACTTGATATTATTTTACATGAC
ACTTACTATGTAGTTGCTCATTTTCATTATGTTTTATCAATAGGGGCAGT
ATTTGCAATTATAGCAGGTTTTATTCAATGATTTCCACTATTTACTGGAT
TAACTCTAAATAATAACTTATTAAAAATTCAATTTATTGTAATATTTGTT
GGAGTAAATTTAACTTTTTTTCCTCAACATTTTCTAGGTTTAAGAGGTAT
ACCACGTCGATATTCAGATTACCCTGACGCTTATACTTCATGAAATATTG
TATCTTCTATTGGATCAACAATTTCATTTATTGGAGTATTATTTCTTATT
TATATTATCTGAGAAAGATTTATTTCACAACGCCTAGTAATTTTTTCTAA
TCAAATATCAACTTCTATTGAATGATTCCAAAATTNNNNNNNNNNNNNNN
NN
>MK440222 SIMT216H3 [organism=Dercylus spp.]
TCATTAGGAATAATTTATGCTATATTAGCTATTGGTTTATTAGGGTTTGT
TGTTTGAGCTCATCATATATTTACAGTAGGAATAGACGTTGATACTCGAG
CTTATTTTACTTCAGCAACAATGATTATTGCTGTTCCAACAGGAATTAAA
ATTTTTTCATGGTTAGCTACACTCCATGGAGCTCAATTGTCATATAGACC
ATCATTAATATGAGCTTTGGGATTTGTCTTCTTATTTACTGTTGGGGGAT
TAACAGGAGTTGTGTTAGCTAATTCATCACTTGATATTATTTTACATGAC
ACTTACTATGTAGTTGCTCATTTTCATTATGTTTTATCAATAGGGGCAGT
ATTTGCAATTATAGCAGGTTTTATTCAATGATTTCCACTATTTACTGGAT
TAACTCTAAATAATAACTTATTAAAAATTCAATTTATTGTAATATTTGTT
GGAGTAAATTTAACTTTTTTTCCTCAACATTTTCTAGGTTTAAGAGGTAT
ACCACGTCGATATTCAGATTACCCTGACGCTTATACTTCATGAAATATTG
TATCTTCTATTGGGTCAACAATTTCATTTATTGGGGTATTATTTCTTATT
TATATTATCTGAGAAAGATTTATTTCACAACGCCTAGTAATTTTTTCTAA
TCAAATATCAACTTCTATTGAATGATTCCAAAATTATCCCCCGGCTGAAC
AT
>MK440223 SIMT221H4 [organism=Dercylus spp.]
TCATTAGGAATAATTTATGCTATATTAGCTATTGGTTTATTAGGGTTTGT
TGTTTGAGCTCATCATATATTTACAGTAGGAATAGACGTTGATACTCGAG
CTTATTTTACTTCAGCAACAATGATTATTGCTGTTCCAACAGGAATTAAA
ATTTTTTCATGGTTAGCTACACTCCATGGAGCTCAATTGTCATATAGACC
ATCATTAATATGAGCTTTAGGATTTGTCTTCTTATTTACTGTTGGGGGAT
TAACAGGAGTTGTGTTAGCTAATTCATCACTTGATATTATTTTACATGAC
ACTTACTATGTAGTTGCTCATTTTCATTATGTTTTATCAATAGGGGCAGT
ATTTGCAATTATAGCAGGTTTTATTCAATGATTTCCACTATTTACTGGAT
TAACTCTAAATAATAACTTATTAAAAATTCAATTTATTGTAATATTTGTT
GGAGTAAATTTAACTTTTTTTCCTCAACATTTTCTAGGTTTAAGAGGTAT
ACCACGTCGATATTCAGATTACCCTGACGCTTATACTTCATGAAATATTG
TATCTTCTATTGGATCAACAATTTCATTTATTGGGGTATTATTTCTTATT
TATATTATCTGAGAAAGATTTATTTCACAACGCCTAGTAATTTTTTCTAA
TCAAATATCAACTTCTATTGAATGATTCCAAAATTATCCCCCGGCTGAAC
AT
>MK440224 SIMT222H5 [organism=Dercylus orbiculatus]
TCATTAGGAATAATCTATGCAATATTAGCTATTGGATTATTAGGATTTGT
TGTTTGAGCTCATCATATATTTACTGTAGGAATAGATGTTGATACTCGAG
CTTATTTTACTTCAGCAACAATAATTATTGCTGTTCCAACAGGAATTAAA
ATTTTTTCATGATTAGCTACACTTCATGGTGCTCAATTATCATATAGACC
ATCATTAATATGAGCTTTAGGATTTGTCTTTTTATTTACTGTAGGAGGAT
TAACAGGAGTTGTATTAGCTAATTCATCACTTGATATTATTTTACATGAT
ACTTATTATGTAGTTGCTCATTTTCATTATGTTTTATCAATAGGAGCAGT
ATTTGCAATTATAGCAGGTTTTATTCAATGATTTCCACTATTTACTGGAT
TAACTTTAAATAATAATTTATTAAAAATTCAATTCATCGTAATATTTATT
GGGGTAAATTTAACTTTCTTTCCTCAACATTTTCTAGGATTAAGAGGTAT
ACCACGTCGATATTCAGATTATCCTGATGCTTATACTTCATGAAATATTG
TATCTTCCATTGGATCAACAATTTCATTTATTGGAGTATTATTTCTTATT
TATATTATTTGAGAAAGATTTATTTCCCAACGCCTAGTAATTTTTTCTAA
TCAAATATCAACTTCTATTGAATGATTCCAAAATTATCCTCCGGCTGAAC
AT
>MK440225 SIMT239H6 [organism=Dercylus orbiculatus]
TCATTAGGAATAATCTATGCAATATTAGCTATTGGATTATTAGGATTTGT
TGTTTGAGCTCATCATATATTTACTGTAGGAATAGATGTTGATACTCGAG
CTTATTTTACTTCAGCAACAATAATTATTGCTGTTCCAACAGGAATTAAA
ATTTTTTCATGATTAGCTACACTTCATGGTGCTCAATTATCATATAGACC
ATCATTAATATGAGCTTTAGGATTTGTCTTTTTATTTACTGTAGGAGGAT
TAACAGGAGTTGTATTAGCTAATTCATCACTTGATATTATTTTACATGAT
ACTTATTATGTAGTTGCTCATTTTCATTATGTTTTATCAATAGGAGCAGT
ATTTGCAATTATAGCAGGTTTTATTCAATGATTTCCACTATTTACTGGAT
TAACTTTAAATAATAATTTATTAAAAATTCAATTCATCGTAATATTTGTT
GGGGTAAATTTAACTTTCTTTCCTCAACATTTTCTAGGATTAAGAGGTAT
ACCACGTCGATATTCAGATTATCCTGATGCTTATACTTCATGAAATATTG
TATCTTCCATTGGATCAACAATTTCATTTATTGGAGTATTATTTCTTATT
TATATTATTTGAGAAAGATTTATTTCCCAACGCCTAGTAATTTTTTNNNN
NNNNNNNNNNNNNNNNNNNNNNNNNNNNNNNNNNNNNNNNNNNNNNNNNN
NN
>MK440226 SIMT227H7 [organism=Dercylus orbiculatus]
TCATTAGGAATAATTTATGCAATATTAGCTATTGGTCTATTAGGATTTGT
TGTTTGAGCTCATCATATATTTACAGTAGGAATAGATGTTGATACTCGAG
CTTATTTTACTTCAGCAACAATAATTATTGCTGTTCCAACAGGAATTAAA
ATTTTTTCATGATTAGCTACACTTCATGGTGCTCAATTGTCATATAGACC
ATCATTAATATGAGCTTTAGGATTTGTCTTTTTATTTACTGTAGGAGGAT
TAACAGGAGTTGTATTAGCTAATTCATCACTTGATATTATTTTACATGAT
ACTTATTATGTAGTTGCTCATTTTCATTATGTTTTATCAATAGGAGCAGT
ATTTGCAATTATAGCAGGTTTTATTCAATGATTTCCATTATTTACTGGAT
TAACTTTAAATAATAACTTATTAAAAATTCAATTCATCGTAATATTTGTT
GGAGTAAATTTAACTTTCTTCCCTCAACATTTCCTAGGATTAAGAGGTAT
ACCACGTCGGTATTCAGATTATCCTGATGCTTATACTTCATGAAATATTG
TATCTTCTATTGGATCAACAATTTCATTTATTGGAGTATTATTTCTTATT
TATATTATTTGAGAAAGATTTATTTCACAACGCCTAGTAATTTTTTCTAA
TCAAATATCAACTTCTATTGAATGATTCCAAAATTNNNNNNNNNNNNNNN
NN
>MK440227 SIMT229H8 [organism=Dercylus orbiculatus]
TCATTAGGAATAATCTATGCAATATTAGCTATTGGATTATTAGGATTTGT
TGTTTGAGCTCATCATATATTTACTGTAGGAATAGATGTTGATACACGAG
CTTATTTTACTTCAGCAACAATAATTATTGCTGTTCCAACAGGAATTAAA
ATTTTTTCATGATTAGCTACACTTCATGGTGCTCAATTATCATATAGACC
ATCATTAATATGAGCTTTAGGATTTGTCTTTTTATTTACTGTAGGAGGAT
TAACAGGAGTTGTACTAGCTAATTCATCACTTGATATTATTTTACATGAT
ACTTATTATGTAGTTGCTCATTTTCATTATGTTTTATCAATAGGGGCAGT
ATTTGCAATTATAGCAGGTTTTATTCAATGATTTCCACTATTTACTGGAT
TAACTTTAAATAATAATTTATTAAAAATTCAATTCATCGTAATATTTGTT
GGAGTAAATTTAACTTTCTTTCCTCAACATTTTCTAGGATTAAGAGGTAT
ACCACGTCGATATTCAGATTATCCTGATGCTTATACTTCATGAAATATTG
TATCTTCCATTGGATCAACAATTTCATTTATTGGAGTATTATTTCTTATT
TATATTATTTGAGAAAGATTTATTTCCCAACGCCTAGTAATTTTTTCTAA
TCAAATATCAACTTCTATTGAATGATTCCAAAATTATCCTCCGGCTGAAC
AT
>MK440228 SIMT230H9 [organism=Dercylus orbiculatus]
TCATTAGGAATAATCTATGCAATATTAGCTATTGGATTATTAGGATTTGT
TGTTTGAGCTCATCATATATTTACTGTAGGAATAGATGTTGATACACGAG
CTTATTTTACTTCAGCAACAATAATTATTGCTGTTCCAACAGGAATTAAA
ATTTTTTCATGATTAGCTACACTTCATGGTGCTCAATTATCATATAGACC
ATCATTAATATGAGCTTTAGGATTTGTCTTTTTATTTACTGTAGGAGGAT
TAACAGGAGTTGTATTAGCTAATTCATCACTTGATATTATTTTACATGAT
ACTTATTATGTAGTTGCTCATTTTCATTATGTTTTATCAATAGGGGCAGT
ATTTGCAATTATAGCAGGTTTTATTCAATGATTTCCACTATTTACTGGAT
TAACTTTAAATAATAATTTATTAAAAATTCAATTCATCGTAATATTTGTT
GGAGTAAATTTAACTTTCTTTCCTCAACATTTTCTAGGATTAAGAGGTAT
ACCACGTCGATATTCAGATTATCCTGATGCTTATACTTCATGAAATATTG
TATCTTCCATTGGATCAACAATTTCATTTATTGGAGTATTATTTCTTATT
TATATTATTTGAGAAAGATTTATTTCCCAACGCCTAGTAATTTTTTCTAA
TCAAATATCAACTTCTATTGAATGATTCCAAAATTATCCTCCGGCTGAAC
AT
>MK440229 SIMT232H13 [organism=Dercylus praepilatus]
TCATTAGGAATAATTTATGCTATGCTAGCTATTGGTCTATTAGGGTTTGT
TGTTTGAGCTCATCATATATTTACAGTAGGGATAGACGTTGATACTCGAG
CTTATTTTACTTCAGCAACAATAATTATTGCTGTTCCGACAGGAATTAAA
ATTTTTTCATGATTAGCTACACTTCATGGTGCCCAATTGTCATATAGACC
ATCATTAATATGGGCTTTAGGATTTGTCTTCTTATTTACTGTAGGGGGAT
TAACAGGAGTTGTATTAGCTAATTCATCACTTGATATTATTTTACATGAC
ACTTATTATGTAGTTGCCCATTTTCATTATGTTTTATCAATAGGGGCAGT
ATTTGCAATTATAGCAGGCTTTATTCAATGATTTCCACTATTTACTGGAT
TAACTTTAAATAATAACTTATTAAAAATTCAATTCATCGTAATGTTTGTT
GGAGTAAATTTAACTTTCTTTCCCCAGCATTTTCTAGGTTTAAGAGGTAT
ACCACGTCGGTATTCAGATTATCCTGATGCTTATACTTCATGAAACATTG
TATCTTCAATTGGATCAACAATTTCATTTATTGGAGTATTACTTCTTATT
TATATTATTTGAGAAAGATTTATTTCACAACGCCTAGTAATTTTTTCTAA
TCAAATATCAACTTCTATTGAANNNNNNNNNNNNNNNNNNNNNNNNNNNN
NN
>MK440230 SIMT242H10 [organism=Dercylus orbiculatus]
TCATTAGGAATAATTTATGCAATATTAGCTATTGGTCTATTAGGATTTGT
TGTTTGAGCTCATCATATATTTACAGTAGGAATAGATGTTGATACTCGAG
CTTATTTTACTTCAGCAACAATAATTATTGCTGTTCCAACAGGAATTAAA
ATTTTTTCATGATTAGCTACACTTCATGGTGCTCAATTGTCATATAGACC
ATCATTAATATGAGCTTTAGGATTTGTCTTTTTATTTACTGTAGGAGGAT
TAACAGGAGTTGTATTAGCTAATTCATCACTTGATATTATTTTACATGAT
ACTTATTATGTAGTTGCTCATTTTCATTATGTTTTATCAATAGGTGCAGT
ATTTGCAATTATAGCAGGTTTTATTCAATGATTTCCATTATTTACTGGAT
TAACTTTAAATAATAACTTATTAAAAATTCAATTCATCGTAATATTTGTT
GGAGTAAATTTAACTTTCTTCCCTCAACATTTCCTAGGATTAAGAGGTAT
ACCACGTCGGTATTCAGATTATCCTGATGCTTATACTTCATGAAATATTG
TATCTTCTATTGGATCAACAATTTCATTTATTGGAGTATTATTTCTTATT
TATATTATTTGAGAAAGATTTATTTCACAACGCCTAGTAATTTTTTCTAA
TCAAATATCAACTTCTATTGAATGATTNNNNNNNNNNNNNNNNNNNNNNN
NN
>MK440231 SIMT244H11 [organism=Dercylus orbiculatus]
TCATTAGGAATAATTTATGCAATATTAGCTATTGGTCTATTAGGATTTGT
TGTTTGAGCTCATCATATATTTACAGTAGGAATAGATGTTGATACTCGAG
CTTATTTTACTTCAGCAACAATAATTATTGCTGTTCCAACAGGAATTAAA
ATTTTTTCATGATTAGCTACACTTCATGGTGCTCAATTGTCATATAGACC
ATCATTAATATGAGCTTTAGGATTTGTCTTTTTATTTACTGTAGGAGGAT
TAACAGGAGTTGTATTAGCTAATTCATCACTTGATATTATTTTACATGAT
ACTTATTATGTAGTTGCTCATTTTCATTATGTTTTATCAATAGGGGCAGT
ATTTGCAATTATAGCAGGTTTTATTCAATGATTTCCACTATTTACTGGAT
TAACTTTAAATAATAATTTATTAAAAATTCAATTCATCGTAATATTTGTT
GGAGTAAATTTAACTTTCTTTCCTCAACATTTCCTAGGATTAAGAGGTAT
ACCACGTCGGTATTCAGATTATCCTGATGCTTATACTTCATGAAATATTG
TATCTTCTATTGGATCAACAATTTCATTTATTGGAGTATTATTTCTTATT
TATATTATTTGAGAAAGATTTATTTCACAACGCCTAGTAATTTTTTCTAA
TCAAATATCAACTTCTATTGAATGNNNNNNNNNNNNNNNNNNNNNNNNNN
NN
>MK440232 SIMT245H12 [organism=Dercylus orbiculatus]
TCATTAGGAATAATCTATGCAATATTAGCTATTGGATTATTAGGATTTGT
TGTTTGAGCTCATCATATATTTACTGTAGGAATAGATGTTGATACACGAG
CTTATTTTACTTCAGCAACAATAATTATTGCTGTTCCAACAGGAATTAAA
ATTTTTTCATGATTAGCTACACTTCATGGTGCTCAATTATCATATAGACC
ATCATTAATATGAGCTTTAGGATTTGTCTTTTTATTTACTGTAGGAGGAT
TAACAGGAGTTGTATTAGCTAATTCATCACTTGATATTATTTTACATGAT
ACTTATTATGTAGTTGCTCATTTTCATTATGTTTTATCAATAGGGGCAGT
ATTTGCAATTATAGCAGGTTTTATTCAATGATTTCCACTATTTACTGGAT
TAACTTTAAATAATAATTTATTAAAAATTCAATTCATCGTAATATTTGTT
GGAGTAAATTTAACTTTCTTTCCTCAACATTTTCTAGGATTAAGAGGTAT
ACCACGTCGATATTCAGATTATCCTGATGCTTATACTTCATGAAATATTG
TATCTTCCATTGGATCAACAATTTCATTTATTGGAGTGTTATTTCTTATT
TATATTATTTGAGAAAGATTTATTTCCCAACGCCTAGTAATTTTTTCTAA
TCAAATATCAACTTCTATTGAATGATNNNNNNNNNNNNNNNNNNNNNNNN
NN
>MK440233 SIMT260H14 [organism=Dercylus cordicollis]
TCATTAGGAATAATTTATGCTATACTAGCTATTGGTTTATTAGGATTTGT
TGTTTGAGCTCATCATATATTTACAGTAGGAATAGACGTTGATACTCGAG
CTTATTTTACTTCAGCAACAATAATTATTGCTGTTCCAACAGGAATTAAA
ATTTTTTCATGGTTAGCTACACTTCATGGTGCCCAATTGTCATATAGACC
ATCATTAATATGAGCTTTAGGATTTGTCTTCTTATTCACTGTAGGGGGAT
TAACAGGAGTTGTATTAGCTAATTCATCACTCGATATTATTTTACATGAT
ACTTATTACGTAGTTGCTCATTTTCATTATGTTTTATCAATAGGGGCAGT
ATTTGCAATTATAGCAGGTTTTATTCAATGATTTCCACTATTTACTGGAT
TAACTTTAAATAATAATTTATTAAAAATTCAATTCATCGTAATATTTGTT
GGAGTAAATTTAACTTTTTTTCCTCAACATTTTCTAGGTTTAAGAGGTAT
ACCACGTCGGTATTCAGATTATCCTGATGCTTATACTTCATGAAATATTG
TATCTTCTATTGGATCAACAATTTCATTTATTGGAGTATTACTTCTTATT
TATATTATCTGAGAAAGATTTATTTCACAACGCCTAGTAATTTTTTCTAA
TCAAATATCAACTTCTATTGAATGATTCCAAAATNNNNNNNNNNNNNNNN
NN
>MK440234 SIMT263H15 [organism=Dercylus cordicollis]
TCATTAGGAATAATTTATGCTATACTAGCTATTGGTTTATTAGGATTTGT
TGTTTGAGCTCATCATATATTTACAGTAGGAATAGACGTTGATACTCGAG
CTTATTTTACTTCAGCAACAATAATTATTGCTGTTCCAACAGGAATTAAA
ATTTTTTCATGATTAGCTACACTTCATGGTGCCCAATTGTCATATAGACC
ATCATTAATATGAGCTTTAGGATTTGTCTTCTTATTCACTGTAGGGGGAT
TAACAGGAGTTGTATTAGCTAATTCATCACTCGATATTATTTTACATGAT
ACTTATTACGTAGTTGCTCATTTTCATTATGTTTTATCAATAGGGGCAGT
ATTTGCAATTATAGCAGGTTTTATTCAATGATTTCCACTATTTACTGGAT
TAACTTTAAATAATAATTTATTAAAAATTCAATTCATCGTAATATTTGTT
GGAGTAAATTTAACTTTTTTTCCTCAACATTTTCTAGGTTTAAGAGGTAT
ACCACGTCGGTATTCAGATTATCCTGATGCTTATACTTCATGAAATATTG
TATCTTCTATTGGATCAACAATTTCATTTATTGGAGTATTACTTCTTATT
TATATTATCTGAGAAAGATTTATTTCACAACGCCTAGTAATTTTTTCTAA
TCAAATATCAACTTCTATTGAATGATTCCAAAATTATCCTCCGGCTGAAC
AT
>MK440235 SIMT265H16 [organism=Dercylus spp.]
TCATTAGGAATAATTTATGCTATACTAGCTATTGGTCTATTAGGATTTGT
TGTTTGAGCTCATCATATATTTACAGTAGGAATAGACGTAGATACTCGAG
CTTACTTTACCTCAGCAACAATAATTATTGCTGTTCCAACAGGAATTAAA
ATTTTTTCATGGTTAGCTACACTTCATGGTGCCCAATTGTCATATAGACC
GTCATTAATATGAGCTTTAGGATTTGTGTTCTTATTTACTGTAGGAGGAT
TAACAGGAGTTGTATTAGCTAATTCATCACTCGATATTATTTTACATGAC
ACTTATTATGTAGTTGCTCATTTTCATTATGTTTTATCAATAGGGGCAGT
ATTTGCAATTATAGCAGGTTTTATTCAATGATTTCCACTATTTACTGGAT
TAACTTTAAATAATAACTTATTAAAAATTCAATTCATCGTAATATTTATT
GGAGTAAATTTAACTTTCTTTCCCCAACATTTTCTAGGTTTAAGAGGTAT
ACCACGCCGGTATTCAGATTATCCTGATGCTTATACTTCATGAAATATTG
TATCTTCTATTGGATCAACAATTTCATTTATTGGAGTATTACTTCTTATT
TATATTATTTGAGAGAGATTTATTTCACAACGCCTAGTAATTTTTTCTAA
TCAAATATCAACTTCTATTGAATGATTCCAAAATTATCCTCCGGCTGAAC
AT
>MK440253 SIMT028H5 [organism=Dyscolus alpinus]
NNNNNNNNNNNNNNNNNNNNNNNNNNNNNNNNNNNNNNNNNNNNNNNNNN
NNNNNNNNNNNNNNNNNNNNNNNNNNNNNNNNNNNNNNNNNNNNNNNNNN
NNNNNNNNNNNNNNNNNNNNNNNNNNNNNNNNNNNNNNNNNNNNNNNNNN
NNNNNNNNNNNNNNNATAATTATTGCTGTCCCAACTGGAATTAAAATTTT
TTCCTGATTAGCAACACTTCATGGTGCTCAAATATCTTATAGTCCTTCAT
TATTATGAGCTTTAGGATTCGTATTTTTATTTACAGTAGGAGGATTAACA
GGAGTAGTATTAGCTAATTCATCTATTGATATTATTCTTCATGATACATA
TTATGTTGTTGCCCATTTTCATTATGTATTATCAATAGGAGCTGTATTTG
CAATTATAGCTGGATTTATTCAATGATTCCCTTTATTTACAGGATTAAGA
ATAAATAACAACTTATTAAAAATTCAATTTATTATCATATTTATTGGAGT
AAATTTAACATTTTTTCCTCAACATTTTTTAGGATTAAATGGAATACCAC
GACGATATTCAGATTATCCAGATGCTTATACTTCATGAAATATTGTTTCA
TCTATTGGTTCAACTATTTCTTTTATTGGAGTACTTTTATTAATTTATAT
TATTTGAGAAAGTTTTGCTTCTCAACGTTTAGTAATTTTCTCTAATCAAA
TATCAACTTCTATTGAATGATTCCAAAATTATCCTCCGGCTGAACAT
>MK440254 SIMT201H1 [organism=Dyscolus alpinus]
TCTCATATTATTAGTCAAGAAAGAGGTAAAAAGGAAACTTTTGGTTCATT
AGGAATAATTTATGCCATATTAGCTATTGGTTTATTAGGATTTGTAGTAT
GAGCTCATCATATATTCACAGTCGGAATAGATGTTGATACTCGAGCTTAT
TTTACTTCAGCTACAATAATTATTGCCGTCCCAACTGGAATTAAAATTTT
TTCCTGATTAGCAACACTTCATGGTGCTCAAATATCTTATAGTCCTTCAT
TATTATGAGCTTTAGGATTCGTATTTTTATTTACAGTAGGAGGATTAACA
GGAGTAGTATTAGCTAATTCATCTATTGATATTATTCTTCATGATACATA
TTATGTTGTTGCCCATTTTCATTATGTATTATCAATAGGAGCTGTATTTG
CAATTATAGCCGGATTTATTCAATGATTCCCTTTATTTACAGGATTAAGA
ATAAATAATAACTTATTAAAAATTCAATTTATTATCATATTTATTGGAGT
AAATTTAACATTTTTTCCTCAACATTTTTTAGGATTAAATGGAATACCCC
GACGATATTCAGATTATCCAGATGCTTATACTTCATGAAATATTGTTTCA
TCTATTGGTTCAACTATTTCTTTTATTGGAGTACTTTTATTAATTTATAT
TATTTGAGAAAGTTTTGCTTCTCAACGTTTAGTAATTTTTTCTAATCAAA
TATCAACTTCTATTGAATGATTCCAAAATTATCCTCCGGCTGAACAT
>MK440255 SIMT203H2 [organism=Dyscolus alpinus]
TCTCATATTATTAGTCAAGAAAGAGGAAAAAAGGAAACTTTTGGTTCATT
AGGAATAATTTATGCCATATTAGCTATTGGTTTATTAGGATTTGTAGTAT
GAGCTCATCATATATTCACAGTCGGAATAGATGTTGATACTCGAGCTTAT
TTTACTTCAGCTACAATAATTATTGCTGTCCCAACCGGAATTAAAATTTT
TTCCTGATTAGCAACACTTCATGGTGCTCAAATATCTTATAGTCCTTCAT
TATTATGAGCTTTAGGATTCGTATTTTTATTTACAGTAGGAGGATTAACA
GGAGTAGTATTAGCTAATTCATCTATTGATATTATTCTTCATGATACATA
TTATGTTGTTGCCCATTTTCATTATGTATTATCAATAGGAGCTGTATTTG
CAATTATAGCCGGATTTATTCAATGATTCCCTTTATTTACAGGATTAAGA
ATAAATAATAACTTATTAAAAATTCAATTTATTATTATATTTATTGGAGT
AAATTTAACATTTTTTCCTCAACATTTCTTAGGATTAAATGGAATACCAC
GACGATATTCAGATTATCCAGATGCTTATACTTCATGAAATATTGTTTCA
TCTATTGGTTCAACTATTTCTTTTATTGGAGTACTTTTACTAATTTATAT
TATTTGAGAAAGTTTTGCTTCTCAACGTTTAGTAATTTTCTCTAATCAAA
TATCAACTTCTATTGAATGATTCCAAAATTATCCTCCGGCTGAACAT
>MK440256 SIMT205H3 [organism=Dyscolus alpinus]
TCTCATATTATTAGTCAAGAAAGAGGAAAAAAGGAAACTTTTGGTTCATT
AGGAATAATTTATGCCATATTAGCTATTGGTTTATTAGGATTTGTAGTAT
GAGCTCATCATATATTCACAGTCGGAATAGATGTTGATACTCGAGCTTAT
TTTACTTCAGCTACAATAATTATTGCTGTCCCAACTGGAATTAAAATTTT
TTCCTGATTAGCAACACTTCATGGTGCTCAAATATCTTATAGTCCTTCAT
TATTATGAGCTTTAGGATTCGTATTTTTATTTACAGTAGGAGGATTAACA
GGAGTAGTATTAGCTAATTCATCTATTGATATCATTCTTCATGATACATA
TTATGTTGTTGCCCATTTTCATTATGTATTATCAATAGGAGCTGTATTTG
CAATTATAGCCGGATTTATTCAATGATTCCCTTTATTTACAGGATTAAGA
ATAAATAACAACTTACTAAAAATTCAATTTATTATCATATTTATTGGAGT
AAATTTAACATTTTTTCCTCAACATTTTTTAGGATTAAATGGAATACCAC
GACGATATTCAGATTATCCAGATGCTTATACTTCATGAAATATTGTCTCA
TCTATTGGTTCAACTATTTCTTTTATTGGAGTACTTTTATTAATTTATAT
TATTTGAGAAAGTTTTGCTTCTCAACGTTTAGTAATTTTCTCTAATCAAA
TATCAACTTCTATTGAATGATTCCAAAANNNNNNNNNNNNNNNNNNN
>MK440257 SIMT206H4 [organism=Dyscolus alpinus]
TCTCATATTATTAGTCAAGAAAGAGGAAAAAAGGAAACTTTTGGTTCATT
AGGGATAATTTATGCCATATTAGCTATTGGTTTATTAGGATTTGTAGTAT
GAGCTCATCATATATTCACAGTCGGAATAGATGTTGATACTCGAGCTTAT
TTTACTTCAGCTACAATAATTATTGCTGTCCCAACTGGAATTAAAATTTT
TTCCTGATTAGCAACACTTCATGGTGCTCAAATATCTTATAGTCCTTCAT
TATTATGAGCTTTAGGATTCGTATTTTTATTTACAGTAGGAGGATTAACA
GGAGTAGTATTAGCTAATTCATCTATTGATATTATTCTTCATGATACATA
TTATGTTGTTGCCCATTTTCATTATGTATTATCAATAGGAGCTGTATTTG
CAATTATAGCCGGATTTATTCAATGATTCCCTTTATTTACAGGATTAAGA
ATAAATAACAACTTATTAAAAATTCAATTTATTATCATATTTATTGGAGT
AAATTTAACATTTTTTCCTCAACATTTTTTAGGATTAAATGGAATACCAC
GACGATATTCAGATTATCCAGATGCTTATACTTCATGAAATATTGTTTCA
TCTATTGGTTCAACTATTTCTTTTATTGGAGTACTTTTATTAATTTATAT
TATTTGAGAAAGTTTTGCTTCTCAACGTTTAGTAATTTTCTCTAATCAAA
TATCAACTTCTATTGAATGATTCCAAAATTATCCTCCGGCTGAANNN
>MK440258 SIMT208H6 [organism=Dyscolus spp.]
TCTCATATTATTAGTCAAGAAAGAGGGAAAAAGGAAACTTTTGGTTCATT
AGGAATAATTTATGCCATATTAGCTATTGGATTATTAGGATTTGTAGTAT
GAGCTCATCATATATTCACAGTCGGAATAGATGTTGATACTCGAGCTTAT
TTTACTTCAGCTACAATGATTATTGCTGTTCCAACTGGAATTAAAATTTT
TTCTTGATTAGCTACTCTTCATGGTGCTCAAATATCTTATAGTCCTTCAT
TATTATGAGCTTTAGGATTTGTATTTTTATTCACAGTAGGGGGTTTAACG
GGAGTAGTATTAGCTAACTCATCTATTGATATTGTTCTTCATGATACATA
TTATGTTGTTGCTCATTTTCATTATGTATTATCAATAGGGGCTGTATTTG
CAATTATAGCAGGATTTATTCAATGATTCCCTTTATTTACAGGACTAAGA
ATAAATAACAGTTTATTAAAAATTCAATTTATTATTATATTCGTTGGAGT
AAATTTAACATTTTTTCCTCAACATTTCTTAGGGTTAAATGGAATACCAC
GACGATATTCAGATTATCCTGATGCTTATACATCATGAAATATTGTTTCA
TCTATTGGTTCAACAATTTCTTTTATTGGGGTACTTTTATTAATTTACAT
TATTTGAGAAAGTTTTGTTTCTCAACGTTTAGTAATTTTCTCTAATCAAA
TATCAACTTCTATTGAATGATTCCAAAACTATCCTCCGGCTGAACAT
>MK440259 SIMT332 [organism=Platynus spp.]
NNNNNNNTTATTAGACAAGAAAGAGGAAAAAAGGAAACTTTTGGTTCATT
AGGGATAATTTATGCAATACTAGCTATTGGATTATTAGGATTTGTTGTAT
GAGCTCATCATATATTCACAGTCGGAATAGATGTTGATACTCGAGCTTAT
TTTACTTCAGCAACAATAATTATTGCAGTTCCTACTGGAATTAAAATTTT
TTCTTGATTAGCAACACTCCATGGAGCTCAATTATCCTATAGTCCTTCAT
TATTATGAGCTTTAGGATTTGTATTTTTATTTACAGTTGGAGGTTTAACG
GGAGTAGTTTTAGCTAATTCTTCTATTGATATTGTTCTTCATGATACATA
TTATGTAGTAGCTCATTTCCATTATGTACTATCAATAGGAGCAGTATTTG
CAATTATAGCAGGATTTATTCAATGATTTCCTTTATTTACAGGATTAAGT
ATAAATAATAGCCTTTTAAAGGTTCAATTTGCAGTAATATTTGTCGGAGT
AAATTTAACTTTTTTCCCTCAACACTTTTTAGGACTAAGAGGAATACCTC
GGCGATATTCAGATTATCCAGATGCTTATACTTCATGAAATATTGTTTCA
TCGATTGGTTCAACAATCTCATTTATTGGAGTATTATTATTAATTTATAT
TATTTGAGAAAGCTTTGCTTCTCAACGTTTAGTCATTTTCTCAAATCAAA
TATCAACTTCTATTGAATGATTCCAAAACTATCCTCCGGCTGAGCAC
>MK457690 SIMT334 [organism=Amara apicaria]
NNNNNNNNNNNNNNNNNNNNNNNNGAAAGAGGTAAAAAGGAAACTTTTGG
TTCATTAGGAATAATTTATGCTATACTTGCTATTGGACTTCTAGGATTTG
TAGTTTGAGCACACCATATATTTACAGTTGGAATGGATGTTGATACACGA
GCTTATTTTACTTCAGCAACAATAATTATTGCTGTTCCTACAGGAATCAA
AATTTTTTCATGACTTGCTACTCTTCATGGTGCTCAATTATCTTATAGTC
CTTCATTATTATGAGCTCTAGGATTTGTATTTTTATTTACTGTAGGAGGT
TTAACTGGAGTAGTTTTAGCCAATTCATCTATTGATATTATTCTTCATGA
TACATACTATGTTGTTGCTCATTTTCATTATGTATTATCTATAGGAGCTG
TATTTGCTATTATAGCTGGATTTATTCAATGATTTCCTCTATTTACAGGA
TTAAGATTAAATAATAATCTTTTAAAAATTCAATTTATTGTAATATTTAT
TGGAGTAAATTTAACATTTTTTCCTCAACATTTTTTAGGATTAAGAGGAA
TACCACGACGATATTCAGATTATCCAGATGCATATACTTCATGAAATATC
GTCTCATCAATTGGCTCAACCATTTCATTTATTGGAGTATTATTATTTAT
TTATATTATTTGAGAAAGATTTATTTCTCAACGCTTAGTAATTTTTTCAA
ATCAAATATCAACTTCTATTGAATGATTNNNNNNNNNNNNNNNNNNNNNN
NNNNNNN
>MK457691 SIMT323 [organism=Agonum aeruginosum]
ATAATTTCTCATATTATTAGACAAGAAAGAGGTAAAAAGGAAACATTTGG
TTCTCTAGGAATAATTTATGCTATATTAGCTATTGGACTCTTAGGATTTG
TAGTTTGAGCTCATCATATATTTACAGTAGGAATAGATGTTGATACCCGA
GCTTATTTTACATCAGCAACAATAATTATTGCCGTTCCTACCGGAATTAA
AATTTTTTCATGATTAGCAACTCTTCATGGTGCTCAAATATCTTATAGAC
CTTCCTTACTTTGAGCTTTAGGATTTGTATTTTTATTTACAGTAGGAGGA
TTAACAGGAGTAGTTCTGGCTAATTCATCTATTGATATTGTTCTTCATGA
CACATATTATGTCGTTGCTCATTTCCATTATGTATTATCAATAGGAGCTG
TATTTGCTATTATAGCAGGTTTTATTCAATGATTTCCATTATTCACAGGT
TTAAGTATAAATAACAACTTATTAAAAATTCAATTTATTGTAATATTCAT
TGGAGTAAATTTAACATTCTTTCCACAACATTTTTTAGGTCTAAGAGGTA
TACCACGACGATATTCAGATTACCCTGATGCATATACATCATGAAATATT
GTATCATCAATTGGATCAACAATTTCTTTTATTGGAGTTTTATTACTAAT
TTATATTATTTGAGAAAGTTTCGCTACTCAACGTTTAGTATTATTCTCTA
ATCAAATATCAACTTCTATTGAATGATTCCAAAATTACCCTCCAGCTGAA
CATAGTN
>MK457692 SIMT322 [organism=Agonum extensicolle]
ATAATTTCTCATATTATTAGTCAAGAAAGTGGTAAAAAGGAAACATTTGG
TTCATTAGGAATAATTTATGCTATATTAGCTATTGGACTTTTAGGATTTG
TTGTTTGAGCTCACCACATATTCACAGTAGGAATAGATGTAGATACCCGA
GCTTATTTTACATCAGCAACAATAATTATTGCTGTACCAACAGGTATTAA
AATTTTTTCATGATTAGCAACTCTACATGGAGCTCAAATATCTTATAGAC
CTTCTTTATTATGAGCATTAGGATTTGTATTTTTATTTACAGTAGGAGGT
TTAACAGGAGTTGTATTAGCTAATTCATCAATTGATATTGTTCTTCATGA
TACATATTACGTTGTTGCTCATTTTCATTATGTATTATCAATAGGAGCTG
TATTTGCTATTATAGCAGGTTTTATTCAATGATTCCCTTTATTTACAGGT
TTAACTATAAATAATAACTTATTAAAAATTCAATTTATTGTAATATTTAT
TGGAGTAAATTTAACATTTTTCCCACAACATTTTTTAGGTCTAAGAGGTA
TACCACGACGATACTCAGATTATCCTGATGCATATACATCATGAAATATT
GTATCATCAATTGGATCAACAATTTCTTTTATTGGAGTATTATTATTAAT
TTATATTATTTGAGAAAGTTTTGCTACTCAACGTTTAGTATTATTCTCCA
ATCAAATACCAACTTCTATTGAATGATTCCAAAATTATCCTCCAGCTGAA
CATAGAN
>MK457693 SIMT326 [organism=Incagonum aeneum]
NNNNNNNNNNNNNNNNNNNNNNNNNNNNNNNNNNNNNNNNNNNNNNNNNN
NTCATTAGGAATAATTTATGCTATATTAGCTATTGGATTATTAGGATTTG
TTGTTTGAGCTCATCATATATTTACAGTAGGGATAGATGTAGATACACGA
GCTTATTTTACTTCAGCAACTATAATTATTGCTGTTCCTACTGGAATTAA
AATTTTTTCATGATTAGCAACTCTTCATGGAGCTCAAATATCTTATAGCC
CTTCATTATTATGAGCTTTAGGATTTGTATTTTTATTTACTGTAGGAGGA
CTTACAGGAGTAGTATTAGCTAATTCATCTATTGATATTGTATTACATGA
TACATATTATGTAGTAGCTCATTTTCATTATGTCTTATCAATAGGAGCTG
TATTTGCAATTATAGCCGGTTTTATTCAATGATTTCCATTATTTACAGGA
TTAAGTATAAATAATAATCTATTAAAAATTCAATTTATTATTATATTTGT
AGGAGTAAATTTAACTTTTTTTCCTCAACATTTTTTAGGATTAAGTGGAA
TACCACGACGATATTCAGACTATCCTGATGCATACACATCATGAAATATT
GTATCTTCTATTGGATCAACAATTTCTTTTATCGGAGTATTATTATTAAT
TTATATTATTTGAGAAAGTTTTATTTCTCAACGTTTAGTAATTTTCTCAA
ACCAAATATCANNNNNNNNNNNNNNNNNNNNNNNNNNNNNNNNNNNNNNN
NNNNNNN
